# Supplementary material for: TARPγ2-Derived Peptide Enhances Early-Phase Long-Term Potentiation and Impairs Memory Retention in Male Rats
Source: Brain Sci. 2025 Aug 18;15(8):881. doi: 10.3390/brainsci15080881 (PMC12385072; doi:10.3390/brainsci15080881)
Supplement: Supplementary file 1 [file brainsci-15-00881-s001.zip]

Archive with 2 entries (2 files):
- Original_blots_Mátyás_et_al_REVISED.pdf
- Supplementary_Mátyás_et_al_REVISED.pdf
